# Supplementary material for: The Impact of Intolerance of Uncertainty on Negative Emotions in COVID-19: Mediation by Pandemic-Focused Time and Moderation by Perceived Efficacy
Source: Int J Environ Res Public Health. 2021 Apr 15;18(8):4189. doi: 10.3390/ijerph18084189 (PMC8103505; doi:10.3390/ijerph18084189)
Supplement: Supplementary file 1 [file ijerph-18-04189-s001.zip]

Archive with 1 entries (1 files):
- ijerph-1179264-supplementary.pdf
